# Supplementary material for: Identification of Potential Hub Genes Related to Aflatoxin B1, Liver Fibrosis and Hepatocellular Carcinoma via Integrated Bioinformatics Analysis
Source: Biology (Basel). 2023 Jan 29;12(2):205. doi: 10.3390/biology12020205 (PMC9952684; doi:10.3390/biology12020205)
Supplement: Supplementary file 1 [file biology-12-00205-s001.zip]

Archive with 1 entries (1 files):
- biology-2169804-supplementary.pdf
